# Supplementary material for: A Perspective on the Use of Hydroxyapatites to Improve the Dissolution Behavior of Poorly Water-Soluble Piretanide
Source: Pharmaceutics. 2024 Nov 13;16(11):1450. doi: 10.3390/pharmaceutics16111450 (PMC11597431; doi:10.3390/pharmaceutics16111450)
Supplement: Supplementary file 1 [file pharmaceutics-16-01450-s001.zip]

Archive with 1 entries (1 files):
- pharmaceutics-3301987-supplementary.pdf
